# Supplementary material for: Association of Polymorphisms in Plasminogen Activator Inhibitor-1 (PAI-1), Tissue Plasminogen Activator (tPA), and Renin (REN) with Recurrent Pregnancy Loss in Korean Women
Source: J Pers Med. 2021 Dec 16;11(12):1378. doi: 10.3390/jpm11121378 (PMC8705673; doi:10.3390/jpm11121378)
Supplement: Supplementary file 1 [file jpm-11-01378-s001.zip]

Archive with 1 entries (1 files):
- jpm-1476331-supplementary.pdf
